# Supplementary material for: EFA6B regulates a stop signal for collective invasion in breast cancer
Source: Nat Commun. 2021 Apr 13;12:2198. doi: 10.1038/s41467-021-22522-4 (PMC8044243; doi:10.1038/s41467-021-22522-4)
Supplement: Supplementary file 9 — Source Data [file 41467_2021_22522_MOESM9_ESM.xlsx]

## Sheet: Fig1
	Figure 1b: Arf6GTP Pull-down
		Fold KO/WT
	Expt1	0.336855
	Expt2	0.472169
	Expt3	0.414346
	Figure 1d: % protrusive aggregates
		WT	KO 55	KO 50	KO 2	Het 2.9	Rescue
	Expt1	25	92	96	91	97	30
	Expt2	20	93	95	94	99	29
	Expt3	22	86	87	75	93	32

## Sheet: Fig2
	Figure 2d: % protrusive aggregates
		WT	WT 23	Het 25	KO 3	WT 4	KO 1
	Expt1	37	29	64	55	18	70
	Expt2	37	5	67	31	6	44
	Expt3	10	15	75	49	14	43
	Expt4					6	38
	Expt5					2	28

## Sheet: Fig3
	Fig3b: Area of degraded gelatin per cell				Fig3d: Collagen degradation index				Fig3e:WB siMMP14				Figure 3f: of % protrusive aggregates					Figure 3i: % of cells with invadopodia				Fig 3k: % Colocalization MMP14mCherry vs. Cortactin
	WT	KO			WT	KO				% siCtl	% siCtl											WT	KO
	0.594999	12.5909			61	136				siMMP14-1	siMMP14-2			siCtl	siMMP14-1	siMMP14-2			WT	KO 55		5.5	40.8
	0.45205	13.5718			145	172			Expt1	22.5109	8.82374		Expt1	85	16	1		Expt1	36	62		5.4	31
	0.535082	9.56863			71	191			Expt2	26.6725	20.1795		Expt2	76	25	28		Expt2	34	67		2.6	36.3
	0.222929	6.5307			23	197			Expt3	27.943	18.0716		Expt3	85	16	5		Expt3	34	58		0.1	35.5
	0.471227	9.30851			26	473																0.2	31
	0.886423	11.5562			23	423																0.3	20.5
	0.924903	8.76091																				7.5	33.3
	0.353269	15.5765																				0.4	32.7
	0.370333	20.3279																				0.6	28.7
	0.913358	17.6195																				0.7	44.4
	0.637971	9.05724																				0.7	29
	0.58297	13.7704																				1.4	28.4
	0.410202	13.9649																				2.8	43.9
	0.672931	8.79857																				2.6	47.5
	0.747809	14.7283																				2.7	38.8
	0.570731	18.8977																				3.3	46.9
	0.364365	18.4317																				2.4	38.8
	0.584138	7.58809																				0.5	35.8
	0.451369	5.33387																				1.9	48.8
	0.51385	5.70577																				3.2	35.2
	0.432418	4.09057																				1.8	49.2
	0.240539	5.07709																				2.2	48.5
	0.513395	6.80952																				2.1	47.7
	0.471279	3.77868																				2.3	41.5
	0.158416	4.99262																				3.6	39.7
	0.487207	6.53525																				1.2	41.2
	0.248228	9.15851																				3.2	30.3
	0.266679	4.35642																				2.5	44.1
	0.436132	7.52248																				2.6	32.7
	0.487224	4.25155																				1.2	61.2
																						2.5	42.9
																						2.6	41.2
																						1.7	54
																						2.8	36
																						2.7	44.5
																						2.4	28.8
																						1.9	29.1
																						1.8	26.5
																						5	49.1
																						2.1	34.8
																						3.2	28.3
																						5.4	18.3
																						1.6	40.2
																						3.3	43.9
																						3.6	33.5
																						4.6	29.3
																						1.2	37.1
																						3.6	47.9
																						0.4
																						1.7
																						4.1
																						1.5

## Sheet: Fig4
			Fig4c: WB ITG								Fig4f: % Colocalization MMP14-mCherry vs. ITGB1
			% WT	% WT							WT	KO
			ITGB1	ITGB4							2.4	7.5
		Expt1	115.181	60.3121							4.4	18.3
		Expt2	103.494	54.7012							0.9	15.8
		Expt3	111.987	53.21							4.2	22.7
											1.6	10.3
											0.6	27.2
											3.6	35.7
			Fig4d: % of protrusive aggregates								1	17.8
											8	27.7
			Ctl	ITGA6	ITGB4	ITGA2	ITGA3	ITGB1			0.8	14.6
		Expt1	67	87	90	39	66	9			4.1	19.7
		Expt2	85	85	86	25	67	11			2.5	22.6
		Expt3	85	88	87	37	71	10			6.5	26.7
											1.4	22.8
											3.8	11.9
											6.6	31.5
											0.6	19.8
											4.9	30.3
											1.2	25.9
											0.8	19.8
											1.6	25.3
											7.2	13.9
											0.6	21.3
											6.8	20.4
											2.9	29.5
											1.6	17.4
											4.8	28.7
											7.3	24.7
											0.7	11.4
											8.2	25.7
											8.7	25.4
											0.8	18.4
											1.9	9.8
											5.3	32.4
											0.7	20.5
											1.7	23.8
											3.4	18.5
											0.9	24.1
											4.7	12.8
											0.7	27.9
											6.3	23.5
											3.1	18.6
											9.6
											5.5
											2.7

## Sheet: Fig5
		Figure 5b : RT-qPCR MCF10A KO 55
			E-Cadherin	N-Cadherin	Vimentin	Cytokeratin 14	ITGA6	Occludin	Claudin 7	SNAIL1	SNAIL2	TWIST1	TWIST2	ZEB1	ZEB2
		Expt1	0.143256	4.94739	1.35035	0.254664	0.615572	0.252321	0.192109	0.92445	1.07674	2.08012	0.858565	2.96905	1.07662
		Expt2	0.251739	8.38804	0.702222	0.0768577	0.937354	0.731198	0.464902	5.78239	0.919125	2.59368	2.1312	2.37019	1.50004
		Expt3	1.05946	4.801	1.24545	0.243164	0.766664	0.946058	0.692555	4.40762	2.18859	2.72578	2.17347	3.72352	0.658231
		Figure 5d : RT-qPCR HMLE KO 3									Figure 5d : RT-qPCR HMLE KO 1
			SNAIL1	SNAIL2	TWIST1	TWIST2	ZEB1	ZEB2				SNAIL1	SNAIL2	TWIST1	TWIST2	ZEB1	ZEB2
		Expt1	11.6318	1.33102	0.54512	1.50331	2.08493	1.34723			Expt1	25.5751	0.569567	0.46788	0.756861	0.51883	0.355322
		Expt2	8.57419	3.29076	1.23808	4.59585	1.7593	0.612734			Expt2	28.2465	1.62785	1.34543	0.971356	1.72409	2.31504
		Expt3	11.1579	1.11363	2.88585	2.34567	0.363493	0.0392817			Expt3	25.0198	0.614152	1.87402	2.59683	0.456068	0.84705
		Figure 5e: % of protrusive aggregates KO 55
			siCtl	siSNAIL1-1	siSNAIL1-2			siCtl	siZEB1-1	siZEB1-2			siCtl	siTWIST1-1	siTWIST1-2
		Expt1	87	32	29		Expt1	94	80	75		Expt1	92	67	59
		Expt2	87	24	19		Expt2	95	76	57		Expt2	87	48	18
		Expt3	90	34	31		Expt3	85	55	74		Expt3	80	40	36
		Figure 5f: % of protrusive aggregates HMLE KO 3					Figure 5f: % of protrusive aggregates HMLE KO 1
			siCtl	siSNAIL1-1	siSNAIL1-2			siCtl	siSNAIL1-1	siSNAIL1-2
		Expt1	41	16	28		Expt1	53	16	14
		Expt2	55	13	15		Expt2	38	9	7
		Expt3	50	22	19		Expt3	42	11	8

## Sheet: Fig6
	Figure 6a: Contractility
				KO 55
		WT	KO 55	siCDC42-1	siCDC42-2	siRHOA-1	siRHOA-2	siRHOC-1	siRHOC-2	siRAC1-1	siRAC1-2
	Expt1	4434	1710	3785	3233	2969	2307	1735	1674	2684	2130
	Expt2	2774	1232	3571	3031	1691	1946	872	1021	1707	2135
	Expt3	3221	1318	3252	3373	1718	1812	1184	1239	1764	1467
	Figure 6b: PhosphoMLC
		Fold KO/WT
	Expt1	2.37105
	Expt2	2.09334
	Expt3	2.51708
	Expt4	2.35419
	Figure 6d: WB/siRNA
		% siCtl	% siCtl			% siCtl	% siCtl			% siCtl	% siCtl			% siCtl	% siCtl
		siCDC42-1	siCDC42-2			siRHOA-1	siRHOA-2			siRHOC-1	siRHOC-2			siRAC1-1	siRAC1-2
	Expt1	18.0782	21.9322		Expt1	6.732	7.53588		Expt1	4.31521	4.58003		Expt1	49.3816	35.8657
	Expt2	16.2861	20.2699		Expt2	4.79957	4.69912		Expt2	2.0652	4.76368		Expt2	43.799	37.4355
	Expt3	23.2246	23.1596		Expt3	8.23848	9.48413		Expt3	2.28755	1.46069		Expt3	42.2559	34.9902
	Figure 6e: % of protrusive aggregates
		siCtl	siCDC42-1	siCDC42-2			siCtl	siRHOA-1	siRHOA-2			siCtl	siRHOC-1	siRHOC-2			siCtl	siRAC1-1	siRAC1-2
	Expt1	92	5	8		Expt1	82	89	72		Expt1	84	98	83		Expt1	90	68	49
	Expt2	95	7	2		Expt2	97	75	85		Expt2	72	92	76		Expt2	97	73	58
	Expt3	86	5	15		Expt3	88	70	81		Expt3	90	71	65		Expt3	97	81	80
	Expt4	87	26	15
	Figure 6f: % of cells with invadopodia
		siCtl	siCDC42-1	siCDC42-2
	Expt1	63.3	20	17
	Expt2	60	7	10
	Expt3	73.3	33	23
	Figure 6h: Pull-down
			CDC42			RHOA			RHOC			RAC1
			Fold KO/WT			Fold KO/WT			Fold KO/WT			Fold KO/WT
		Expt1	2.44402		Expt1	0.985276		Expt1	0.979806		Expt1	0.874555
		Expt2	4.12592		Expt2	1.04636		Expt2	1.10891		Expt2	1.24529
		Expt3	1.9877		Expt3	1.27666		Expt3	1.15395		Expt3	0.809572

## Sheet: Fig7
		Figure 7a : siMRCK RTqPCR							Figure 7a : siMRCK WB PhosphoMLC							Figure 7a : siMRCK % / protrusive aggregates
			siMRCKa	siMRCKb	siMRCKa+b/a	siMRCKa+b/b				sCtl	siMRCKa	siMRCKb	siMRCKa+b				siCtl	siMRCKa	siMRCKb	siMRCKa+b
		Expt1	0.118257	0.0456471	0.213159	0.140308			PhosphoMLC	93614	35828	18742.5	12447.5			Expt1	90	65	66	60
		Expt2	0.209255	0.154606	0.30566	0.398688			MLCTotal	167409	133513	133798	139980			Expt2	90	69	49	63
		Expt3	0.07966	0.0691881					Ratio		0.479885	0.250505	0.159021			Expt3	89	56	51	50
		Figure 7b : siROCK / ROCK1 WB				Figure 7b : siROCK / ROCK2 WB				Figure 7b : siROCK / PhosphoMLC WB						Figure 7b : siROCK / % of protrusive aggregates
		siCtl	siROCK1	siROCK1+2		siCtl	siROCK2	siROCK1+2			siCtl	siROCK1	siROCK2	siROCK1+2			siCtl	siROCK1	siROCK2	siROCK1+2
		54419	2853	6047		79886	4132	8869		PhosphoMLC	170341	198802	199588	145117		Expt1	67	41	66	50
										MLCTotal	59809	62181	75394	48657		Expt2	82	62	73	68
										Ratio		1.12256	0.929491	1.04718		Expt3	97	97	93	91
		Figure 7c : siN-WASP WB				Figure 7c : siN-WASP protrusive aggregates
		siCtl	siN-WASP-1	siN-WASP-2			siCtl	siN-WASP-1	siN-WASP-2
		532530	107558	79831		Expt1	87	53	34
						Expt2	74	23	38
						Expt3	83	34	31
		Figure 7d : siARP3 WB				Figure 7d : siARP3 protrusive aggregates
		siCtl	siARP3-1	siARP3-2			siCtl	siARP3-1	siARP3-2
		278620	67592	28014		Expt1	93	35	20
						Expt2	90	28	23
						Expt3	97	21	12

## Sheet: Fig8
		Figure 8b: Tumor growth
		week	MCF DCIS WT						MCF DCIS EFA6 KO
		2	21.1	21.67	8.71	33.15			25.06	18.53	22.11	14.6
		3	41.87	57.37	46.93	88.06			59.06	79.57	130.93	75.31
		4	14.95	48.03	60.04	75.99	63.13	107.04	211.01	111.91	36.46	44.84	105.48
		5	85.4	129.58	88.69	47.89			208.7	273.56	399.41	315.64
		6	110.78	136.2	213.94	211.31			582.43	217.73	355.17	361.38
		7	133.51	262.43	133.03	131.8			319.87	179.06	292.2	484.26

## Sheet: Fig9
Data for figure 9a								Data for figure 9b						Data for figure 9d
Sample_title	PSD (log2)	PSD2 (log2)	PSD3 (log2)	PSD4 (log2)	disease.state			Sample_title	PSD4 (log2)	cell.type	disease.state			Sample_title	PSD4 (log2-ratio)	Type
DCIS0011	-0.109566	NA	2.00471	0.0936353	ductal carcinoma in situ			DCIS.S04-10386-Stroma	0.849293	stromal	ductal carcinoma in situ			1_RCS	-0.547	Metastasis
DCIS0062	0.324612	NA	0.758979	-0.0420166	ductal carcinoma in situ			DCIS.S04-16479-Stroma	-0.623799	stromal	ductal carcinoma in situ			12_Pitt	-0.716	Metastasis
DCIS0068	-0.140417	NA	-0.486651	-0.0676794	ductal carcinoma in situ			DCIS.S04-18516-Stroma	0.186777	stromal	ductal carcinoma in situ			17_Pitt	0.713	Metastasis
DCIS1528	0.00649403	NA	2.41253	0.545735	ductal carcinoma in situ			DCIS.S04-21947-Stroma	0.272794	stromal	ductal carcinoma in situ			19.2_Pitt	0.206	Metastasis
DCIS2897	-0.26898	NA	0.459418	-0.0827596	ductal carcinoma in situ			DCIS.S04-22560-Stroma	0.0457369	stromal	ductal carcinoma in situ			TCGA-E2-A15K-06A	0.09	Metastasis
DCIS2921	-0.125806	NA	1.6199	0.314252	ductal carcinoma in situ			DCIS.S04-22773-Stroma	0.330982	stromal	ductal carcinoma in situ			2_RCS	-0.217	Metastasis
DCIS3102	-0.0503001	NA	1.7638	-0.161413	ductal carcinoma in situ			DCIS.S04-26857-Stroma	-0.264722	stromal	ductal carcinoma in situ			TCGA-E2-A15E-06A	-0.228	Metastasis
DCIS3340	-0.188095	NA	-1.1911	0.194553	ductal carcinoma in situ			DCIS.S04-27063-Stroma	-0.148856	stromal	ductal carcinoma in situ			TCGA-AC-A6IX-06A	0.1	Metastasis
DCIS3443	-0.2383	NA	0.552607	0.199029	ductal carcinoma in situ			DCIS.S05-05586-Stroma	0.0872359	stromal	ductal carcinoma in situ			TCGA-BH-A1FE-06A	-1.396	Metastasis
DCIS3495	-0.120523	NA	0.240315	-0.206637	ductal carcinoma in situ			DCIS.S05-13785-Stroma	0.172237	stromal	ductal carcinoma in situ			TCGA-BH-A18V-06A	0.657	Metastasis
DCIS3627	-0.282447	NA	0.0902254	0.125195	ductal carcinoma in situ			DCIS.S05-15103-Stroma	-0.24246	stromal	ductal carcinoma in situ			TCGA-E2-A15A-06A	0.208	Metastasis
DCIS3630	-0.203825	NA	-1.21839	0.169701	ductal carcinoma in situ			IBC.S04-01794-Stroma	-0.437424	stromal	invasive breast cancer			25_Pitt	-0.145	Metastasis
DCIS3794	-0.130534	NA	0.886458	0.614333	ductal carcinoma in situ			IBC.S04-12043-Stroma	-0.307424	stromal	invasive breast cancer			TCGA-BH-A1ES-06A	-0.053	Metastasis
DCIS4160	0.0794395	NA	-0.419838	0.0533827	ductal carcinoma in situ			IBC.S04-12996-Stroma	0.0463209	stromal	invasive breast cancer			29_Pitt	-0.074	Metastasis
DCIS4339	0.456471	NA	-2.23707	0.198603	ductal carcinoma in situ			IBC.S04-13326-Stroma	0.220395	stromal	invasive breast cancer			3_RCS	0.076	Metastasis
DCIS4899	0.368094	NA	0.654763	-0.247132	ductal carcinoma in situ			IBC.S04-16287-Stroma	0.0158433	stromal	invasive breast cancer			4_RCS	-0.085	Metastasis
DCIS50020	-0.123741	NA	-1.15314	0.189859	ductal carcinoma in situ			IBC.S04-17093-Stroma	-0.189382	stromal	invasive breast cancer			47_Pitt	-0.372	Metastasis
DCIS50021	-0.0945914	NA	1.88211	-0.0537777	ductal carcinoma in situ			IBC.S04-19797-Stroma	-0.252093	stromal	invasive breast cancer			5_RCS	-0.531	Metastasis
DCIS50023	-0.302474	NA	-1.46142	-0.214018	ductal carcinoma in situ			IBC.S04-23734-Stroma	0.0127795	stromal	invasive breast cancer			51_Pitt	-0.778	Metastasis
DCIS50024	-0.12139	NA	-0.960312	0.203697	ductal carcinoma in situ			IBC.S04-27640-Stroma	-0.179187	stromal	invasive breast cancer			52_Pitt	0.109	Metastasis
DCIS50025	0.0387626	NA	0.938012	0.501557	ductal carcinoma in situ			IBC.S05-03468-Stroma	-0.1501	stromal	invasive breast cancer			6_RCS	-0.093	Metastasis
DCIS50026	0.00112878	NA	-1.13071	0.146609	ductal carcinoma in situ			IBC.S05-11254-Stroma	-0.0127795	stromal	invasive breast cancer			6.1_Pitt	0.039	Metastasis
DCIS50027	0.0317931	NA	-1.89723	0.102235	ductal carcinoma in situ			DCIS.S04-10386-Epi	0.880623	epithelial	ductal carcinoma in situ			62_Pitt	0.049	Metastasis
DCIS50028	-0.0362987	NA	-1.45121	-0.250023	ductal carcinoma in situ			DCIS.S04-16479-Epi	0.488732	epithelial	ductal carcinoma in situ			64_Pitt	-0.476	Metastasis
DCIS50029	-0.0321894	NA	-1.44663	0.104043	ductal carcinoma in situ			DCIS.S04-18516-Epi	0.204809	epithelial	ductal carcinoma in situ			68_Pitt	-0.201	Metastasis
DCIS50032	-0.275198	NA	1.33863	0.0623368	ductal carcinoma in situ			DCIS.S04-21947-Epi	0.38378	epithelial	ductal carcinoma in situ			7_RCS	-0.402	Metastasis
DCIS0011.2	0.559692	NA	0.0790802	-0.129615	ductal carcinoma in situ			DCIS.S04-22560-Epi	-0.314063	epithelial	ductal carcinoma in situ			7.1_Pitt	0.081	Metastasis
DCIS0062.2	0.075974	NA	1.70087	0.00254119	ductal carcinoma in situ			DCIS.S04-22773-Epi	-0.181584	epithelial	ductal carcinoma in situ			71_Pitt	-0.484	Metastasis
DCIS0068.2	0.245999	NA	1.33438	-0.0597796	ductal carcinoma in situ			DCIS.S04-26857-Epi	0.145145	epithelial	ductal carcinoma in situ			72_Pitt	-0.791	Metastasis
DCIS1528.2	0.137698	NA	1.82605	-0.063949	ductal carcinoma in situ			DCIS.S04-27063-Epi	0.173223	epithelial	ductal carcinoma in situ			1_RCS	0.547	Primary
DCIS2897.2	0.00317015	NA	-0.961156	0.261299	ductal carcinoma in situ			DCIS.S05-05886-Epi	0.30298	epithelial	ductal carcinoma in situ			12_Pitt	0.716	Primary
DCIS2921.2	-0.00539068	NA	-0.540631	-0.617158	ductal carcinoma in situ			DCIS.S05-13785-Epi	0.112224	epithelial	ductal carcinoma in situ			17_Pitt	-0.713	Primary
DCIS3102.2	0.108715	NA	-1.16351	0.141589	ductal carcinoma in situ			DCIS.S05-15103-Epi	-0.118644	epithelial	ductal carcinoma in situ			19.2_Pitt	-0.206	Primary
DCIS.00126	0.208817	NA	1.85562	0.247437	ductal carcinoma in situ			IBC.S04-01794-Epi	-0.321593	epithelial	invasive breast cancer			TCGA-E2-A15K-01A	-0.09	Primary
DCIS.00192	0.523749	NA	-1.46883	-0.00205683	ductal carcinoma in situ			IBC.S04-12043-Epi	-0.101452	epithelial	invasive breast cancer			2_RCS	0.217	Primary
DCIS.00333	0.108489	NA	1.76624	-0.0431954	ductal carcinoma in situ			IBC.S04-12996-Epi	-0.0707211	epithelial	invasive breast cancer			TCGA-E2-A15E-01A	0.228	Primary
DCIS.00425	-0.00112878	NA	3.31042	-0.0640244	ductal carcinoma in situ			IBC.S04-13326-Epi	0.271283	epithelial	invasive breast cancer			TCGA-AC-A6IX-01A	-0.1	Primary
DCIS.01745	0.158351	NA	0.978129	0.287442	ductal carcinoma in situ			IBC.S04-16287-Epi	0.0520649	epithelial	invasive breast cancer			TCGA-BH-A1FE-01A	1.396	Primary
DCIS.03412	0.104714	NA	-1.00736	-0.184053	ductal carcinoma in situ			IBC.S04-17093-Epi	-0.307928	epithelial	invasive breast cancer			TCGA-BH-A18V-01A	-0.657	Primary
DCIS.03531	0.416158	NA	0.530575	0.0684911	ductal carcinoma in situ			IBC.S04-19797-Epi	0.104382	epithelial	invasive breast cancer			TCGA-E2-A15A-01A	-0.208	Primary
DCIS.04031	0.297081	NA	-0.113974	-0.0733721	ductal carcinoma in situ			IBC.S04-23734-Epi	-0.12523	epithelial	invasive breast cancer			25_Pitt	0.145	Primary
DCIS.05324	0.265599	NA	2.65858	0.35003	ductal carcinoma in situ			IBC.S04-27640-Epi	-0.241591	epithelial	invasive breast cancer			TCGA-BH-A1ES-01A	0.053	Primary
DCIS.S04-10386-Epi	0.160056	0.16501	-0.326602	0.880623	ductal carcinoma in situ			IBC.S05-03468-Epi	-0.188869	epithelial	invasive breast cancer			29_Pitt	0.074	Primary
DCIS.S04-16479-Epi	0.105729	0.324614	-0.959411	0.488732	ductal carcinoma in situ			IBC.S05-11254-Epi	-0.171545	epithelial	invasive breast cancer			3_RCS	-0.076	Primary
DCIS.S04-18516-Epi	0.125748	0.181149	-1.18661	0.204809	ductal carcinoma in situ									4_RCS	0.085	Primary
DCIS.S04-21947-Epi	0.179834	-0.0956357	-0.26318	0.38378	ductal carcinoma in situ									47_Pitt	0.372	Primary
DCIS.S04-22560-Epi	-0.229605	-0.13593	-1.17471	-0.314063	ductal carcinoma in situ									5_RCS	0.531	Primary
DCIS.S04-22773-Epi	-0.115189	-0.0949248	-1.28964	-0.181584	ductal carcinoma in situ									51_Pitt	0.778	Primary
DCIS.S04-26857-Epi	0.15459	0.251126	1.18652	0.145145	ductal carcinoma in situ									52_Pitt	-0.109	Primary
DCIS.S04-27063-Epi	0.0172649	-0.100353	1.33785	0.173223	ductal carcinoma in situ									6_RCS	-0.039	Primary
DCIS.S05-05886-Epi	0.180128	0.329769	0.792233	0.30298	ductal carcinoma in situ									6.1_Pitt	0.513	Primary
DCIS.S05-13785-Epi	-0.00855073	-0.0472025	2.99085	0.112224	ductal carcinoma in situ									62_Pitt	-0.049	Primary
DCIS.S05-15103-Epi	-0.120416	0.0926304	0.331851	-0.118644	ductal carcinoma in situ									64_Pitt	0.476	Primary
IBC0700	-0.195254	NA	1.83021	-0.000210919	invasive breast cancer									68_Pitt	0.201	Primary
IBC0914	-0.246316	NA	-0.365285	-0.360127	invasive breast cancer									7_RCS	-0.017	Primary
IBC1121	0.0547326	NA	-0.206918	0.503352	invasive breast cancer									7.1_Pitt	0.017	Primary
IBC1142	0.0209038	NA	1.91649	0.20328	invasive breast cancer									71_Pitt	0.484	Primary
IBC1179	-0.476765	NA	1.8218	-0.307462	invasive breast cancer									72_Pitt	0.791	Primary
IBC1250	-0.234081	NA	-0.262673	-0.170319	invasive breast cancer
IBC1267	-0.0249011	NA	-1.59051	0.000210919	invasive breast cancer
IBC1286	-0.348054	NA	-0.392597	-0.117214	invasive breast cancer
IBC1428	-0.394223	NA	-1.39627	0.323906	invasive breast cancer
IBC1862	-0.350679	NA	2.18163	0.262794	invasive breast cancer
IBC2012	-0.152293	NA	-0.0389471	-0.40471	invasive breast cancer
IBC2051	-0.225124	NA	0.502628	0.271156	invasive breast cancer
IBC2055	-0.377085	NA	-2.21424	0.0703942	invasive breast cancer
IBC2128	-0.128757	NA	-1.82694	-0.0512333	invasive breast cancer
IBC2227	0.27417	NA	-2.09252	0.240412	invasive breast cancer
IBC2240	-0.1639	NA	-0.991791	-0.00355044	invasive breast cancer
IBC2307	0.184547	NA	0.270092	0.251814	invasive breast cancer
IBC3098	-0.128116	NA	-1.92477	-0.347375	invasive breast cancer
IBC3424	-0.268673	NA	-1.84073	-0.0418722	invasive breast cancer
IBC3463	0.0301997	NA	-1.69228	0.261285	invasive breast cancer
IBC3528	-0.380411	NA	-0.589306	-0.0557061	invasive breast cancer
IBC4204	-0.0967392	NA	-0.603419	-0.0383204	invasive breast cancer
IBC4681	-0.139244	NA	0.706187	0.373489	invasive breast cancer
IBC4699	-0.144625	NA	-2.25035	-0.46432	invasive breast cancer
IBC.00700	0.0877366	NA	2.28346	0.0982673	invasive breast cancer
IBC.01179	0.0808888	NA	2.7721	-0.406161	invasive breast cancer
IBC.01286	-0.316801	NA	-0.000762009	-0.0967749	invasive breast cancer
IBC.01428	0.287869	NA	-0.245699	-0.27002	invasive breast cancer
IBC.02240	0.271246	NA	-1.19362	-0.0213441	invasive breast cancer
IBC.02578	0.0797995	NA	0.141675	-0.14231	invasive breast cancer
IBC.03528	0.120443	NA	-0.471025	-0.463055	invasive breast cancer
IBC.00126	0.118288	NA	3.28213	0.128465	invasive breast cancer
IBC.00192	0.291836	NA	-1.1852	-0.379301	invasive breast cancer
IBC.00333	0.26801	NA	1.37661	0.207041	invasive breast cancer
IBC.00425	0.140763	NA	0.643124	-0.0840264	invasive breast cancer
IBC.01745	-0.213095	NA	1.17551	0.143246	invasive breast cancer
IBC.03412	0.0867162	NA	-1.08426	-0.328967	invasive breast cancer
IBC.03531	0.350077	NA	1.13803	0.000674878	invasive breast cancer
IBC.04031	0.24055	NA	0.000762009	-0.118834	invasive breast cancer
IBC.05324	0.0215981	NA	3.14443	0.00204864	invasive breast cancer
IBC.S04-01794-Epi	-0.500742	0.147506	1.92155	-0.321593	invasive breast cancer
IBC.S04-12043-Epi	-0.12854	0.171101	1.34124	-0.101452	invasive breast cancer
IBC.S04-12996-Epi	-0.43967	-0.00655137	4.30825	-0.0707211	invasive breast cancer
IBC.S04-13326-Epi	0.0270462	-0.125931	4.37348	0.271283	invasive breast cancer
IBC.S04-16287-Epi	0.0619527	-0.163227	1.84414	0.0520649	invasive breast cancer
IBC.S04-17093-Epi	0.127297	0.0779115	-0.966201	-0.307928	invasive breast cancer
IBC.S04-19797-Epi	0.30844	0.0299253	2.71654	0.104382	invasive breast cancer
IBC.S04-23734-Epi	0.325883	0.273069	-0.984401	-0.12523	invasive breast cancer
IBC.S04-27640-Epi	-0.293198	-0.0643652	3.41083	-0.241591	invasive breast cancer
IBC.S05-03468-Epi	0.150939	-0.101694	-0.532277	-0.188869	invasive breast cancer
IBC.S05-11254-Epi	0.0307266	0.0999988	0.775021	-0.171545	invasive breast cancer

## Sheet: SuppFig1
	Supp. Fig1a : % protrusive aggregates
	WT	SgCtl	WT1	WT2	KO
	37	19	31	18	77
	29	30	13	36	67
	24	34	19	22	85
	Supp. Fig1b : Proliferation
		WT		KO 55
	Days	Expt1	Expt2	Expt1	Expt2
	1	642500	660000	782500	672500
	2	1792500	1783333	1990000	2380000
	3	2977500	3075000	3217500	3020000
	4	2625000	2940000	2578500	2842000
	Supp. Fig1b: Migration
	Time (min)	WT					KO 55
		Expt1	Expt2	Expt3	Expt4	Expt5	Expt1	Expt2	Expt3	Expt4	Expt5
	15,	0.970564	0.979904	0.951192	0.984143	0.987481	0.992546	1.00361	0.991716	0.994044	0.988891
	30,	0.960657	0.967395	0.924143	0.975281	0.980381	0.984885	0.986094	0.98552	0.979509	0.973287
	45,	0.949747	0.956577	0.91452	0.967587	0.974811	0.976267	0.971489	0.971305	0.961096	0.95886
	60,	0.939669	0.938548	0.907228	0.957587	0.96719	0.967339	0.954419	0.957742	0.945469	0.945958
	75,	0.927191	0.930662	0.893185	0.947622	0.959461	0.956066	0.935948	0.942404	0.931086	0.926944
	90,	0.914764	0.917294	0.873639	0.936525	0.95186	0.945039	0.920982	0.927408	0.914284	0.914917
	105,	0.902588	0.893218	0.858936	0.923198	0.943234	0.931632	0.90151	0.909657	0.896333	0.89953
	120,	0.889077	0.882434	0.850058	0.910684	0.934762	0.91841	0.886828	0.892003	0.863928	0.886223
	135,	0.874419	0.869111	0.827971	0.897742	0.924634	0.903075	0.867126	0.879527	0.849515	0.871547
	150,	0.859579	0.858654	0.818024	0.885242	0.913884	0.885899	0.848899	0.861604	0.850334	0.852464
	165,	0.840149	0.836973	0.798002	0.869209	0.904304	0.865104	0.831861	0.848373	0.811034	0.838144
	180,	0.826784	0.819961	0.784881	0.85597	0.896896	0.84636	0.805636	0.835215	0.799203	0.823352
	195,	0.809621	0.810187	0.768613	0.843006	0.886408	0.82615	0.778638	0.812649	0.785081	0.807707
	210,	0.791661	0.794129	0.752248	0.827075	0.875825	0.804566	0.75459	0.792419	0.766615	0.791635
	225,	0.773065	0.774237	0.732116	0.812194	0.866079	0.781329	0.733071	0.767986	0.749235	0.774788
	240,	0.753206	0.7601	0.72111	0.795403	0.854426	0.755953	0.707015	0.752858	0.733591	0.758641
	255,	0.733203	0.736706	0.704713	0.778672	0.843186	0.731104	0.68657	0.72968	0.713289	0.741544
	270,	0.71188	0.725342	0.681204	0.761687	0.831871	0.705974	0.662548	0.710109	0.69955	0.726907
	285,	0.691259	0.702503	0.668143	0.744374	0.823423	0.678169	0.640415	0.690198	0.686846	0.707697
	300,	0.668662	0.684525	0.655398	0.72765	0.812933	0.649732	0.616427	0.671601	0.666809	0.689051
	315,	0.645254	0.671295	0.639971	0.709351	0.802526	0.617836	0.590864	0.64716	0.644494	0.671723
	330,	0.62136	0.651541	0.620693	0.692171	0.791574	0.585707	0.563215	0.625244	0.629472	0.6539
	345,	0.596256	0.639913	0.605267	0.674617	0.781857	0.553812	0.539583	0.603258	0.613746	0.638241
	360,	0.572326	0.62679	0.587845	0.656909	0.771014	0.521192	0.522035	0.57254	0.599862	0.620649
	375,	0.54723	0.605009	0.569327	0.638968	0.759719	0.490951	0.502526	0.552663	0.581988	0.602557
	390,	0.520721	0.588049	0.55183	0.617086	0.749501	0.45542	0.484121	0.534195	0.566895	0.582931
	405,	0.495469	0.561777	0.53732	0.599085	0.738099	0.42045	0.46826	0.506818	0.551928	0.564162
	420,	0.469307	0.541392	0.519045	0.580989	0.725123	0.38591	0.445682	0.488084	0.530942	0.548673
	435,	0.442122	0.519965	0.502343	0.563977	0.713852	0.349404	0.427245	0.460726	0.512704	0.527779
	450,	0.416517	0.499162	0.480307	0.544763	0.702596	0.315196	0.409791	0.442104	0.49698	0.51264
	465,	0.388301	0.478914	0.462529	0.522367	0.691349	0.280203	0.388356	0.413932	0.481604	0.495182
	480,	0.360363	0.467559	0.44477	0.501436	0.678576	0.248212	0.373822	0.394301	0.467744	0.475974
	495,	0.331909	0.448422	0.430089	0.482254	0.667476	0.215341	0.359577	0.3785	0.451088	0.45556
	510,	0.303785	0.428375	0.412709	0.466628	0.654371	0.180897	0.339888	0.351407	0.42914	0.435163
	525,	0.27705	0.412335	0.396013	0.446558	0.643633	0.150291	0.320742	0.337161	0.411385	0.414998
	540,	0.24646	0.391076	0.376182	0.426034	0.629488	0.118108	0.300977	0.319643	0.394889	0.395356
	555,	0.217772	0.366264	0.358272	0.408348	0.619933	0.092532	0.280347	0.300304	0.381176	0.378144
	570,	0.190461	0.347906	0.33945	0.388995	0.605606	0.0678355	0.26342	0.287943	0.367487	0.357107
	585,	0.168509	0.328153	0.326176	0.368553	0.5934	0.0489971	0.251202	0.274043	0.353908	0.338325
	600,	0.15131	0.309267	0.315991	0.35053	0.58016	0.0337509	0.238851	0.262801	0.338918	0.317731
	615,	0.133462	0.296157	0.301693	0.333654	0.567969	0.0197835	0.223609	0.25205	0.327939	0.298418
	630,	0.117365	0.278081	0.29201	0.315361	0.554721	0.0123476	0.211473	0.248292	0.31379	0.28186
	645,	0.10269	0.260428	0.28412	0.29807	0.542166	0.00546843	0.198427	0.241771	0.301908	0.263244
	660,	0.0898758	0.242047	0.269046	0.282532	0.52955	0.00329351	0.185398	0.2396	0.286319	0.243786
	675,	0.0813598	0.225793	0.265557	0.264942	0.516235	0.00153098	0.17042	0.232649	0.272047	0.227518
	690,	0.073758	0.211691	0.256798	0.249598	0.504225	0.000906833	0.163952	0.225723	0.263558	0.206589
	705,	0.0656842	0.196433	0.247145	0.235522	0.491515	0.000796763	0.150045	0.222754	0.25259	0.18835
	720,	0.0579099	0.18596	0.230749	0.221086	0.477521	0.000492597	0.143099	0.219144	0.243916	0.172433
	735,	0.0510511	0.172916	0.231532	0.20902	0.465001	0.000545667	0.131789	0.214928	0.234859	0.15703
	750,	0.0432892	0.161706	0.22305	0.195003	0.451541	0.000193917	0.117194	0.214933	0.224892	0.144631
	765,	0.0374368	0.152201	0.216031	0.18164	0.438347	9.77257e-05	0.109882	0.211096	0.214539	0.12773
	780,	0.031628	0.140208	0.208296	0.169833	0.424669	0.000118104	0.0991313	0.209984	0.202322	0.112453
	795,	0.0269008	0.128869	0.205953	0.158638	0.411267	0.000100138	0.0888226	0.207938	0.193118	0.098512
	810,	0.0231962	0.118536	0.199231	0.1481	0.39855	0.000144854	0.0800084	0.205009	0.182562	0.0854348
	825,	0.0193493	0.110305	0.197345	0.137935	0.38611	4.1195e-05	0.0721999	0.202023	0.173439	0.0777935
	840,	0.0153653	0.0998892	0.184337	0.12867	0.3712	5.51097e-05	0.065062	0.202971	0.166776	0.0679921
	855,	0.0117523	0.0949093	0.180544	0.120419	0.36055	9.98933e-06	0.0595105	0.199056	0.160704	0.0601369
	870,	0.00847569	0.0883566	0.179728	0.113017	0.348309	1.7813e-05	0.0550022	0.197612	0.151645	0.0508469

[truncated: 14 more sheets: SuppFig2, SuppFig3, SuppFig4, SuppFig5, SuppFig6, SuppFig7, Fig1 uncropped gels, Fig2,3,4 uncropped gels, Fig5 uncropped gels, Fig6 uncropped gels, Fig7 uncropped gels, Supp Fig1,2,4 uncropped gels, Supp Fig5 uncropped gels, Supp Fig6 uncropped gels]
